# Supplementary material for: Dietary Intake of Individual (Intrinsic and Added) Sugars and Food Sources from Spanish Children Aged One to <10 Years—Results from the EsNuPI Study
Source: Nutrients. 2022 Apr 16;14(8):1667. doi: 10.3390/nu14081667 (PMC9024444; doi:10.3390/nu14081667)
Supplement: Supplementary file 1 [file nutrients-14-01667-s001.zip]

Archive with 1 entries (1 files):
- nutrients-1632761-supplementary.pdf
